# Supplementary material for: Anxiety and associated factors among medical and surgical patients in Ethiopia: A systematic review and meta-analysis
Source: PLoS One. 2024 Jul 24;19(7):e0306413. doi: 10.1371/journal.pone.0306413 (PMC11268606; doi:10.1371/journal.pone.0306413)
Supplement: S1 File — (XLSX) [file pone.0306413.s001.xlsx]

## Sheet: Sheet1
First authors name	Year of puplication	Study design	Region	Case classification	Assessment tool	Sample size	Prevalence Anx %	Stan prevalence	log prevalence	Stan Log prevalence
N. Afrassa et al.	2022	cross sectional	Addis Ababa	Surgical	PITI	267	70.4	2.79368	4.25419	2.40537
Bedaso and Ayalew	2019	cross sectional	SNNPs	Surgical	S-STAI	407	47	2.47394	3.85015	2.80649
Y.A. Ferede et al.	2022	cross sectional	Amhara	Surgical	S-STAI	376	63	2.48987	4.14313	2.51076
Mulugeta et al	2018	cross sectional	Amhara	Surgical	S-STAI	353	61	2.59603	4.11087	2.54207
Nigussie et al	2014	cross sectional	Oromia	Surgical	S-STAI	239	70.3	2.95568	4.25277	2.4067
Shewangzaw Engda et al	2022	cross sectional	Amhara	Surgical	S-STAI	354	53.6	2.65057	3.98155	2.67067
Srahbzu et al.	2018	cross sectional	Addis Ababa	Surgical	HADS	407	39.8	2.42629	3.68387	2.98579
Woldegerima, YB et al	2018	cross sectional	Amhara	Surgical	S-STAI	181	59.6	3.64733	4.08766	2.56479
Wondmieneh and adam	2020	cross sectional	Amhara	Surgical	S-STAI	216	48.3	3.4001	3.87743	2.77787
Aberha M et al	2016	cross sectional	Addis Ababa	Medical	HADS	417	28.5	2.21059	3.3499	3.3705
Bantalem T.A. et al.	2022	cross sectional	Addis Ababa	Medical	HADS	171	64.9	3.64987	4.17285	2.48221
Ayalew M, et al.	2022	cross sectional	SNNPs	Medical	HADS	415	60	2.40481	4.09434	2.55822
Amsalu Belete et al.	2014	cross sectional	Amhara	Medical	BAIS	443	22.2	1.97453	3.10009	3.67851
Duko et al.	2019	cross sectional	SNNPs	Medical	HADS	363	34.4	2.49332	3.53806	3.14979
Edmealem and Sanchez Olis	2020	cross sectional	Amhara	Medical	GAD-7	404	32	2.32081	3.46574	3.23343
Endeshaw D, et al.	2022	cross sectional	Amhara	Medical	HADS	423	57.1	2.40645	4.0448	2.60714
Hajure et al	2020	cross sectional	Oromia	Medical	HADS	423	61.8	2.36241	4.1239	2.52939
Nigussie et al	2023	cross sectional	Oromia	Medical	HADS	421	40.4	2.39151	3.69883	2.96932
Tesfaw et al.	2016	cross sectional	Addis Ababa	Medical	HADS	417	32.4	2.29181	3.47816	3.21896
Tesfaw et al.	2022	cross sectional	Addis Ababa	Medical	Other	590	62.7	1.99096	4.13836	2.51538
N. S. Tibebu et al.	2023	cross sectional	Amhara	Medical	DASS-21	423	42.1	2.40055	3.74005	2.92429
Tiki T et al	2017	cross sectional	Oromia	Medical	HADS	423	44.2	2.41467	3.78872	2.87176
Yousuf, A et al	2020	cross sectional	Somali	Medical	HADS	357	28.9	2.39911	3.36384	3.35381

## Sheet: Sheet2
First authors name	Year of puplication	Study design	Region	Sample size	Prevalence in PSQ %	Case type	Associated factors	OR	LCI	UCI	Log OR	Log LCI	Log UCI	Stan Log OR
N. Afrassa et al.	2022	cross sectional	Addis Ababa	267	70.4	Surgical	History of previous surgery	0.47	0.23	0.94	-0.755023	-1.46968	-0.0618754	0.359133
Y.A. Ferede et al.	2022	cross sectional	Amhara	376	63	Surgical	History of previous surgery	0.39	0.27	0.82	-0.941609	-1.30933	-0.198451	0.283388
Shewangzaw Engda et al	2022	cross sectional	Amhara	354	53.6	Surgical	Fear of death	2.12	1.3	3.44	0.751416	0.262364	1.23547	0.248242
Woldegerima, YB et al	2018	cross sectional	Amhara	181	59.6	Surgical	Fear of death	2.4	1.08	5.32	0.875469	0.076961	1.67147	0.406763
Wondmieneh and adam	2020	cross sectional	Amhara	216	48.3	Surgical	Fear of death	6.72	2.56	17.66	1.90509	0.940007	2.8713	0.492677
Mulugeta et al	2018	cross sectional	Amhara	353	61	Surgical	Being female	2.19	1.29	3.71	0.783902	0.254642	1.31103	0.269487
Shewangzaw Engda et al	2022	cross sectional	Amhara	354	53.6	Surgical	Being female	3.2	2.19	3.71	1.16315	0.783902	1.31103	0.134472
Aberha M et al	2016	cross sectional	Addis Ababa	417	28.5	Medical	Being female	2.57	1.42	4.56	0.943906	0.350657	1.51732	0.297619
Amsalu Belete et al.	2014	cross sectional	Amhara	443	22.2	Medical	Being female	2.63	1.399	4.93	0.966984	0.335758	1.59534	0.321322
Hajure et al	2020	cross sectional	Oromia	423	61.8	Medical	Being female	1.66	1.06	2.59	0.506818	0.0582689	0.951658	0.227905
Nigussie et al	2023	cross sectional	Oromia	421	40.4	Medical	Being female	1.85	1.09	3.15	0.615186	0.0861777	1.1474	0.270721
Srahbzu et al.	2018	cross sectional	Addis Ababa	407	39.8	Medical	Being female	2.35	1.48	3.72	0.854415	0.392042	1.31372	0.235123
Tesfaw et al.	2016	cross sectional	Addis Ababa	417	32.4	Medical	Being female	3.13	1.8	5.44	1.14103	0.587787	1.69378	0.282141
Tiki T et al	2017	cross sectional	Oromia	417	44.2	Medical	Being female	2.94	1.87	4.64	1.07841	0.625938	1.53471	0.231831
Nigussie et al	2023	cross sectional	Oromia	421	40.4	Medical	Poor social support	2.35	1.12	6.03	0.854415	0.113329	1.79675	0.429443
Tesfaw et al.	2016	cross sectional	Addis Ababa	417	32.4	Medical	Poor social support	2.02	1.25	3.27	0.703098	0.223144	1.18479	0.245318
Hajure et al	2020	cross sectional	Oromia	423	61.8	Medical	Poor social support	1.94	1.1	3.42	0.662688	0.0953102	1.22964	0.28937
Endeshaw D, et al.	2022	cross sectional	Amhara	423	57.1	Medical	Poor social support	4.43	1.7	11.5	1.4884	0.530628	2.44235	0.487683
Duko et al.	2019	cross sectional	SNNPs	363	34.4	Medical	Perceived stigma	2.35	1.44	3.84	0.854415	0.364643	1.34547	0.250212
Amsalu Belete et al.	2014	cross sectional	Addis Ababa	443	22.2	Medical	Perceived stigma	9.34	5.44	16.18	2.23431	1.69378	2.78378	0.27806
Tesfaw et al.	2016	cross sectional	Addis Ababa	417	32.4	Medical	Perceived stigma	3.6	2.23	5.8	1.28093	0.802002	1.75786	0.243841
Nigussie et al	2023	cross sectional	Oromia	421	40.4	Medical	Family history of mental illness	1.71	1.35	3.82	0.536493	0.300105	1.34025	0.265343
Srahbzu et al.	2018	cross sectional	Addis Ababa	407	39.8	Medical	Family history of mental illness	2.24	1.05	4.91	0.806476	0.0487902	1.59127	0.393491
